# Supplementary material for: Lycium barbarum-probiotic synergy alleviates chemotherapy-induced cancer-related fatigue via gut microbiota-metabolic axis regulation in mice
Source: Front Nutr. 2025 Jul 2;12:1613132. doi: 10.3389/fnut.2025.1613132 (PMC12263555; doi:10.3389/fnut.2025.1613132)
Supplement: Supplementary file 1 [file Supplementary_file_1.zip]

Archive with 3 entries (3 files):
- Supplementary Figures.DOCX
- Raw Data 2.ZIP
- Raw Data 1.ZIP
